# Supplementary material for: Calibration of transmission-dynamic infectious disease models: A scoping review and reporting framework
Source: PLoS Comput Biol. 2025 Nov 4;21(11):e1013647. doi: 10.1371/journal.pcbi.1013647 (PMC12604776; doi:10.1371/journal.pcbi.1013647)
Supplement: S1 Sheet — (XLSX) [file pcbi.1013647.s014.xlsx]

## Sheet: Table 1
Covidence.ID
